# Supplementary material for: Crystal Structure–Activity Relationship of Some MeO Phenylacrylonitriles: Dual Antimicrobial–Cytotoxic Effects and in Silico Perspectives
Source: ChemistryOpen. 2025 Jun 12;14(11):e202500280. doi: 10.1002/open.202500280 (PMC12598805; doi:10.1002/open.202500280)
Supplement: Supplementary file 1 — Supplementary Material [file OPEN-14-e202500280-s001.zip]

Archive with 2 entries (2 files):
- open202500280-sup-0001-suppdata-S1.pdf
- open202500280-sup-0002-suppdata-S2.pdf
